# Supplementary material for: Therapeutic Effects of Zymomonas mobilis on Experimental DSS-Induced Colitis Mouse Model
Source: Microorganisms. 2023 Nov 17;11(11):2793. doi: 10.3390/microorganisms11112793 (PMC10672878; doi:10.3390/microorganisms11112793)
Supplement: Supplementary file 1 [file microorganisms-11-02793-s001.zip]

Archive with 1 entries (1 files):
- microorganisms-2693782-supplementary.pdf
